# Supplementary material for: Unveiling Antibiotic Resistance: Genome Sequencing of Streptomycin-Resistant Erwinia amylovora Isolate
Source: Microorganisms. 2024 Dec 3;12(12):2494. doi: 10.3390/microorganisms12122494 (PMC11728212; doi:10.3390/microorganisms12122494)
Supplement: Supplementary file 1 [file microorganisms-12-02494-s001.zip]

Archive with 1 entries (1 files):
- microorganisms-3290244-supplementary.xlsx
