# Supplementary material for: Unveiling Antibiotic Resistance: Genome Sequencing of Streptomycin-Resistant Erwinia amylovora Isolate
Source: Microorganisms. 2024 Dec 3;12(12):2494. doi: 10.3390/microorganisms12122494 (PMC11728212; doi:10.3390/microorganisms12122494)
Supplement: Supplementary file 1 [file microorganisms-12-02494-s001.zip › microorganisms-3290244-supplementary.xlsx]

## Sheet: Table S1
Mutation Gene ID	Gene name	Protein_ID	Function Description	Mutation type	Position in chromosome	Position in CDS	Strand	Nucleotide in CFBP1430 (reference)	Nucleotide in SmR isolate	Anmino acid changed
EAMY_0003		WP_004165056.1	5-histidylcysteine sulfoxide synthase [Erwinia amylovora]	Amino acid changed mutation	2035	1412	-	C	T	G(GGA)->E(GAA)
EAMY_0036	glnA	WP_004154751.1	glutamate--ammonia ligase [Erwinia amylovora]	Amino acid changed mutation	59231	1168	-	C	T	G(GGC)->S(AGC)
EAMY_0049	spoT	WP_004163726.1	bifunctional GTP diphosphokinase/guanosine-3',5'-bis(diphosphate) 3'-diphosphatase [Erwinia amylovora]	Amino acid changed mutation	73863	1298	-	T	A	Q(CAG)->L(CTG)
EAMY_0069		WP_004154786.1	DUF3574 domain-containing protein [Erwinia amylovora]	Amino acid changed mutation	97030	281	+	C	T	A(GCG)->V(GTG)
EAMY_0102	cysE	WP_004165064.1	serine O-acetyltransferase [Erwinia amylovora]	Amino acid changed mutation	126068	187	+	T	C	C(TGC)->R(CGC)
EAMY_0107	fieF	WP_004154833.1	cation-efflux pump FieF [Erwinia amylovora]	Amino acid changed mutation	130283	93	+	T	G	C(TGT)->W(TGG)
EAMY_0123	emrD	WP_004163733.1	multidrug transporter EmrD [Erwinia amylovora]	Amino acid changed mutation	142968	587	+	C	T	S(TCT)->F(TTT)
EAMY_0134	cytR	WP_004163735.1	DNA-binding transcriptional regulator CytR [Erwinia amylovora]	Amino acid changed mutation	152926	821	-	G	T	A(GCC)->D(GAC)
EAMY_0168	rhlB	WP_004163750.1	ATP-dependent RNA helicase RhlB [Erwinia amylovora]	Amino acid changed mutation	200206	1267	-	C	T	G(GGC)->S(AGC)
EAMY_0262	purH	WP_004155018.1	bifunctional phosphoribosylaminoimidazolecarboxamide formyltransferase/IMP cyclohydrolase [Erwinia amylovora]	Amino acid changed mutation	309992	1004	-	C	A	S(AGC)->I(ATC)
EAMY_0262	purH	WP_004155018.1	bifunctional phosphoribosylaminoimidazolecarboxamide formyltransferase/IMP cyclohydrolase [Erwinia amylovora]	Amino acid changed mutation	310323	1004	-	C	T	D(GAT)->N(AAT)
EAMY_0271	yhdG	WP_004163801.1	tRNA dihydrouridine synthase DusB [Erwinia amylovora]	Amino acid changed mutation	325238	383	-	T	A	E(GAG)->V(GTG)
EAMY_0274	panF	WP_004155032.1	sodium/panthothenate symporter [Erwinia amylovora]	Amino acid changed mutation	326978	1297	-	C	A	A(GCA)->S(TCA)
EAMY_0280	yedY	WP_013034825.1	protein-methionine-sulfoxide reductase catalytic subunit MsrP [Erwinia amylovora]	Amino acid changed mutation	332463	267	-	C	G	K(AAG)->N(AAC)
EAMY_0349	infB	WP_004155128.1	translation initiation factor IF-2 [Erwinia amylovora]	Amino acid changed mutation	406218	2338	+	C	A	L(CTG)->M(ATG)
EAMY_0441		WP_004155238.1	amidohydrolase [Erwinia amylovora]	Amino acid changed mutation	508554	221	-	A	G	F(TTT)->S(TCT)
EAMY_0482		WP_004155286.1	hypothetical protein [Erwinia amylovora]	Amino acid changed mutation	562439	845	+	T	C	I(ATC)->T(ACC)
EAMY_0505		WP_004155313.1	Lrp/AsnC family transcriptional regulator [Erwinia amylovora]	Amino acid changed mutation	582835	392	-	C	T	G(GGG)->E(GAG)
EAMY_0563		WP_013034834.1	hypothetical protein [Erwinia amylovora]	Amino acid changed mutation	639545	2040	+	T	A	F(TTT)->Y(TAT)
EAMY_0565		WP_004165211.1	hypothetical protein [Erwinia amylovora]	Amino acid changed mutation	643695	2202	+	G	A	G(GGG)->E(GAG)
EAMY_0591	yggS	WP_004155456.1	YggS family pyridoxal phosphate-dependent enzyme [Erwinia amylovora]	Amino acid changed mutation	666935	644	-	A	G	M(ATG)->T(ACG)
EAMY_0659	lysS	WP_004165229.1	lysine--tRNA ligase [Erwinia amylovora]	Amino acid changed mutation	733555	1259	+	A	G	K(AAA)->E(GAA)
EAMY_0659	lysS	WP_004165229.1	lysine--tRNA ligase [Erwinia amylovora]	Amino acid changed mutation	733673	1259	+	A	G	D(GAC)->G(GGC)
EAMY_0705	ppdA	WP_004155720.1	prepilin-type cleavage/methylation domain-containing protein [Erwinia amylovora]	Amino acid changed mutation	786501	190	+	G	T	A(GCA)->S(TCA)
EAMY_0777	invG1	WP_004155864.1	EscC/YscC/HrcC family type III secretion system outer membrane ring protein [Erwinia amylovora]	Amino acid changed mutation	863604	71	+	G	T	S(AGC)->I(ATC)
EAMY_0791	sipC1	WP_004163986.1	hypothetical protein [Erwinia amylovora]	Amino acid changed mutation	878224	55	+	A	G	R(AGA)->G(GGA)
EAMY_0853		WP_004156061.1	DUF3225 domain-containing protein [Erwinia amylovora]	Amino acid changed mutation	941938	208	-	T	C	R(AGG)->G(GGG)
EAMY_0857		WP_004156066.1	hypothetical protein [Erwinia amylovora]	Amino acid changed mutation	946291	700	-	A	C	L(TTA)->V(GTA)
EAMY_0860		WP_004156069.1	amino acid ABC transporter substrate-binding protein [Erwinia amylovora]	Stop gained mutation	948599	685	+	C	T	Q(CAG)->*(TAG)
EAMY_0860		WP_004156069.1	amino acid ABC transporter substrate-binding protein [Erwinia amylovora]	Amino acid changed mutation	949124	685	+	A	G	K(AAA)->E(GAA)
EAMY_0878	yafH	WP_004156098.1	acyl-CoA dehydrogenase [Erwinia amylovora]	Amino acid changed mutation	963943	1802	-	A	G	L(CTG)->P(CCG)
EAMY_0976	cyoA	WP_004164042.1	cytochrome o ubiquinol oxidase subunit II [Erwinia amylovora]	Amino acid changed mutation	1054728	567	-	A	C	I(ATT)->M(ATG)
EAMY_1008	acrB	WP_004156353.1	multidrug efflux RND transporter permease subunit [Erwinia amylovora]	Amino acid changed mutation	1085678	932	-	A	C	V(GTT)->G(GGT)
EAMY_1017	ybaB	WP_004156376.1	nucleoid-associated protein, YbaB/EbfC family [Erwinia]	Amino acid changed mutation	1093366	263	+	A	G	Q(CAG)->R(CGG)
EAMY_1019	htpG	WP_004156380.1	molecular chaperone HtpG [Erwinia amylovora]	Amino acid changed mutation	1095984	1847	+	G	T	R(CGC)->L(CTC)
EAMY_1024		WP_004156390.1	membrane protein [Erwinia amylovora]	Amino acid changed mutation	1100225	799	+	G	A	V(GTT)->I(ATT)
EAMY_1042	ybbO	WP_004156460.1	oxidoreductase [Erwinia amylovora]	Amino acid changed mutation	1118527	374	-	T	C	N(AAT)->S(AGT)
EAMY_1048	ybbP	WP_004165346.1	ABC transporter permease [Erwinia amylovora]	Amino acid changed mutation	1125663	2315	+	G	C	G(GGG)->A(GCG)
EAMY_1071		WP_004156536.1	homocysteine S-methyltransferase family protein [Erwinia amylovora]	Amino acid changed mutation	1139408	56	+	C	T	A(GCA)->V(GTA)
EAMY_1073	ophB	WP_004156538.1	ABC transporter permease [Erwinia amylovora]	Amino acid changed mutation	1142741	881	+	C	T	P(CCG)->L(CTG)
EAMY_1100	ygbK	WP_004156599.1	four-carbon acid sugar kinase family protein [Erwinia amylovora]	Amino acid changed mutation	1169997	452	+	A	G	N(AAC)->S(AGC)
EAMY_1166	sdhA	WP_004164113.1	succinate dehydrogenase flavoprotein subunit [Erwinia amylovora]	Amino acid changed mutation	1232266	1111	+	C	G	L(CTG)->V(GTG)
EAMY_1179	ada	WP_004164115.1	DNA-3-methyladenine glycosylase 2 family protein [Erwinia amylovora]	Amino acid changed mutation	1247720	1034	-	C	G	R(AGG)->T(ACG)
EAMY_1183	ybgR	WP_004165360.1	zinc transporter ZitB [Erwinia amylovora]	Amino acid changed mutation	1250739	881	-	G	T	A(GCC)->D(GAC)
EAMY_1403	agp	WP_004157009.1	bifunctional glucose-1-phosphatase/inositol phosphatase [Erwinia amylovora]	Amino acid changed mutation	1481471	1759	+	G	C	A(GCT)->P(CCT)
EAMY_1471	plsX	WP_004157104.1	phosphate acyltransferase PlsX [Erwinia amylovora]	Amino acid changed mutation	1542156	886	+	A	G	R(AGA)->G(GGA)
EAMY_1519		WP_004157186.1	hypothetical protein [Erwinia amylovora]	Amino acid changed mutation	1586299	1407	+	C	G	F(TTC)->L(TTG)
EAMY_1532	purB	WP_004164196.1	adenylosuccinate lyase [Erwinia amylovora]	Amino acid changed mutation	1599760	829	-	T	C	S(AGC)->G(GGC)
EAMY_1538		WP_004157205.1	LPS 1,2-N-acetylglucosaminetransferase [Erwinia amylovora]	Amino acid changed mutation	1605911	172	-	G	T	R(CGC)->S(AGC)
EAMY_1593	sipD3	WP_004157293.1	IpaD/SipD/SspD family type III secretion system needle tip protein [Erwinia amylovora]	Amino acid changed mutation	1654399	199	+	G	A	E(GAA)->K(AAA)
EAMY_1659		WP_041474162.1	hypothetical protein [Erwinia amylovora]	Amino acid changed mutation	1723844	373	-	A	T	C(TGT)->S(AGT)
EAMY_1704	ydhH	WP_004157446.1	anhydro-N-acetylmuramic acid kinase [Erwinia amylovora]	Amino acid changed mutation	1767871	784	+	C	A	L(CTG)->M(ATG)
EAMY_1729	araH	WP_004157484.1	L-arabinose ABC transporter permease AraH [Erwinia amylovora]	Amino acid changed mutation	1792392	730	+	A	C	Y(TAC)->S(TCC)
EAMY_1729	araH	WP_004157484.1	L-arabinose ABC transporter permease AraH [Erwinia amylovora]	Amino acid changed mutation	1792442	730	+	A	G	S(AGC)->G(GGC)
EAMY_1809		WP_004164309.1	hypothetical protein [Erwinia amylovora]	Amino acid changed mutation	1875191	1060	-	A	G	Y(TAT)->H(CAT)
		WP_004165438.1	acetyltransferase [Erwinia amylovora]	Amino acid changed mutation	1900158	40	+	G	A	V(GTC)->I(ATC)
EAMY_1881	sapB	WP_004157704.1	peptide ABC transporter permease SapB [Erwinia amylovora]	Amino acid changed mutation	1946767	727	+	C	A	P(CCG)->T(ACG)
EAMY_1977	yeaD	WP_004164369.1	D-hexose-6-phosphate mutarotase [Erwinia amylovora]	Amino acid changed mutation	2039514	32	+	A	T	H(CAT)->L(CTT)
EAMY_2006	yeaZ	WP_004157865.1	tRNA (adenosine(37)-N6)-threonylcarbamoyltransferase complex dimerization subunit type.1	Amino acid changed mutation	2066468	86	-	A	G	L(TTG)->S(TCG)
EAMY_2025	yebR	WP_004164372.1	GAF domain-containing protein [Erwinia amylovora]	Amino acid changed mutation	2082877	448	-	T	C	N(AAC)->D(GAC)
EAMY_2068	ntpA	WP_004164390.1	dihydroneopterin triphosphate diphosphatase [Erwinia amylovora]	Amino acid changed mutation	2116995	349	-	T	C	T(ACC)->A(GCC)
EAMY_2090	tap	WP_004158035.1	methyl-accepting chemotaxis protein [Erwinia amylovora]	Stop gained mutation	2136393	832	-	G	A	Q(CAG)->*(TAG)
EAMY_2114	aldB	WP_004158072.1	aldehyde dehydrogenase [Erwinia amylovora]	Amino acid changed mutation	2159879	1517	-	A	C	F(TTC)->C(TGC)
EAMY_2160	sitA	WP_004158147.1	metal ABC transporter substrate-binding protein [Erwinia amylovora]	Amino acid changed mutation	2200908	176	+	C	T	P(CCA)->L(CTA)
EAMY_2178	pglA	WP_004158201.1	endopolygalacturonase [Erwinia amylovora]	Amino acid changed mutation	2220284	701	+	C	T	S(TCG)->L(TTG)
EAMY_2195	amn	WP_004158226.1	AMP nucleosidase [Erwinia amylovora]	Amino acid changed mutation	2233572	203	+	C	T	S(TCG)->L(TTG)
EAMY_2203	paaK	WP_004164435.1	phenylacetate--CoA ligase family protein [Erwinia amylovora]	Amino acid changed mutation	2240887	314	+	G	A	C(TGT)->Y(TAT)
EAMY_2211	xenA	WP_004158254.1	NADH:flavin oxidoreductase/NADH oxidase [Erwinia amylovora]	Amino acid changed mutation	2248138	1045	+	T	C	W(TGG)->R(CGG)
EAMY_2232		WP_004158293.1	glycosyl transferase [Erwinia amylovora]	Amino acid changed mutation	2270087	152	-	G	T	A(GCT)->D(GAT)
EAMY_2234	epsF	WP_004158295.1	DUF4422 domain-containing protein [Erwinia amylovora]	Amino acid changed mutation	2271441	1844	-	C	A	S(AGC)->I(ATC)
EAMY_2240	galE	WP_004158307.1	UDP-glucose 4-epimerase GalE [Erwinia amylovora]	Amino acid changed mutation	2279124	175	-	G	T	L(CTC)->I(ATC)
EAMY_2263	yegN	WP_004158347.1	multidrug transporter subunit MdtB [Erwinia amylovora]	Amino acid changed mutation	2312050	2573	+	C	T	A(GCC)->V(GTC)
EAMY_2265	baeS	WP_004164443.1	two-component system sensor histidine kinase BaeA [Erwinia amylovora]	Amino acid changed mutation	2316242	313	+	C	T	L(CTC)->F(TTC)
EAMY_2308	yeiU	WP_004158445.1	phosphatase PAP2 family protein [Erwinia amylovora]	Amino acid changed mutation	2360008	245	+	G	A	R(CGA)->Q(CAA)
EAMY_2361	nuoM	WP_004158586.1	NADH-quinone oxidoreductase subunit M [Erwinia amylovora]	Amino acid changed mutation	2431229	847	-	T	A	T(ACC)->S(TCC)
EAMY_2409		WP_004158685.1	hypothetical protein [Erwinia amylovora]	Amino acid changed mutation	2481505	3019	-	C	T	E(GAA)->K(AAA)
EAMY_2446	ccmB	WP_004158760.1	heme exporter protein CcmB [Erwinia amylovora]	Amino acid changed mutation	2517418	382	-	T	C	M(ATG)->V(GTG)
EAMY_2517		WP_013034893.1	non-ribosomal peptide synthetase [Erwinia amylovora]	Amino acid changed mutation	2589665	16854	+	A	G	T(ACC)->A(GCC)
EAMY_2517		WP_013034893.1	non-ribosomal peptide synthetase [Erwinia amylovora]	Amino acid changed mutation	2590196	16854	+	G	A	V(GTC)->I(ATC)
EAMY_2517		WP_013034893.1	non-ribosomal peptide synthetase [Erwinia amylovora]	Amino acid changed mutation	2591165	16854	+	A	G	N(AAC)->D(GAC)
EAMY_2517		WP_013034893.1	non-ribosomal peptide synthetase [Erwinia amylovora]	Amino acid changed mutation	2594396	16854	+	G	A	D(GAC)->N(AAC)
EAMY_2517		WP_013034893.1	non-ribosomal peptide synthetase [Erwinia amylovora]	Amino acid changed mutation	2599808	16854	+	A	G	I(ATC)->V(GTC)
EAMY_2572	quiA	WP_033477933.1	membrane-bound PQQ-dependent dehydrogenase, glucose/quinate/shikimate family [Erwinia amylovora]	Amino acid changed mutation	2659318	1135	-	T	C	M(ATG)->V(GTG)
EAMY_2578	hisS1	WP_033477935.1	histidine--tRNA ligase [Erwinia amylovora]	Amino acid changed mutation	2666092	578	-	C	T	G(GGT)->D(GAT)
EAMY_2580	yfgA	WP_004159108.1	cytoskeleton protein RodZ [Erwinia amylovora]	Amino acid changed mutation	2668384	800	-	G	A	A(GCT)->V(GTT)
EAMY_2607	yfhA	WP_004159164.1	two-component system response regulator GlrR [Erwinia amylovora]	Amino acid changed mutation	2693750	1070	-	A	G	V(GTC)->A(GCC)
EAMY_2657	tsr	WP_004164690.1	methyl-accepting chemotaxis protein [Erwinia amylovora]	Stop gained mutation	2740687	1579	-	G	A	Q(CAG)->*(TAG)
EAMY_2701	flhA	WP_004159341.1	flagellar biosynthesis protein FlhA [Erwinia amylovora]	Amino acid changed mutation	2781431	742	+	A	G	N(AAC)->D(GAC)
EAMY_2711	nrdE	WP_004159370.1	class 1b ribonucleoside-diphosphate reductase subunit alpha [Erwinia amylovora]	Amino acid changed mutation	2789208	1870	+	T	C	Y(TAT)->H(CAT)
EAMY_2720	yfiF	WP_004159386.1	tRNA/rRNA methyltransferase [Erwinia amylovora]	Amino acid changed mutation	2799743	929	-	T	C	Q(CAG)->R(CGG)
EAMY_2768		WP_004164744.1	hypothetical protein [Erwinia amylovora]	Amino acid changed mutation	2857741	50	+	A	T	Y(TAT)->F(TTT)
EAMY_2848	ompT5	WP_004159662.1	protease [Erwinia amylovora]	Amino acid changed mutation	2940732	556	+	G	T	V(GTG)->L(TTG)
EAMY_2909	leuD	WP_004164778.1	3-isopropylmalate dehydratase small subunit [Erwinia amylovora]	Amino acid changed mutation	3002947	424	+	G	A	V(GTA)->I(ATA)
EAMY_2991	draG	WP_004159844.1	ADP-ribosylglycohydrolase family protein [Erwinia amylovora]	Amino acid changed mutation	3088888	239	-	G	A	A(GCG)->V(GTG)
EAMY_2992		WP_004165654.1	membrane-targeted effector domain-containing toxin [Erwinia amylovora]	Amino acid changed mutation	3089714	4397	-	G	A	T(ACC)->I(ATC)
EAMY_3012		WP_004159887.1	type VI secretion system-associated FHA domain protein TagH [Erwinia amylovora]	Amino acid changed mutation	3120179	1552	-	G	A	H(CAC)->Y(TAC)
EAMY_3012		WP_004159887.1	type VI secretion system-associated FHA domain protein TagH [Erwinia amylovora]	Amino acid changed mutation	3121693	1552	-	T	G	Q(CAG)->P(CCG)
EAMY_3050		WP_004163089.1	putative lipoprotein	Amino acid changed mutation	3151517	563	-	G	A	S(TCT)->F(TTT)
EAMY_3099	sstT	WP_004167257.1	serine/threonine transporter SstT [Erwinia amylovora]	Amino acid changed mutation	3188989	293	+	G	C	G(GGG)->A(GCG)
EAMY_3147	tar3	WP_004164814.1	methyl-accepting chemotaxis protein [Erwinia amylovora]	Amino acid changed mutation	3235261	311	+	T	C	M(ATG)->T(ACG)
EAMY_3194	panE	WP_004160215.1	ketopantoate reductase [Erwinia amylovora]	Amino acid changed mutation	3283815	564	-	T	A	K(AAA)->N(AAT)
EAMY_3204		WP_004163314.1	DUF2345 domain-containing protein [Erwinia amylovora]	Amino acid changed mutation	3294499	658	-	G	T	L(CTG)->M(ATG)
EAMY_3376	rplN	WP_004164855.1	50S ribosomal protein L14 [Erwinia amylovora]	Amino acid changed mutation	3481232	91	-	A	G	C(TGC)->R(CGC)
EAMY_3391	rpsL	WP_003852912.1	30S ribosomal protein S12 [Enterobacterales]	Amino acid changed mutation	3491047	129	-	T	G	K(AAA)->N(AAC)
EAMY_3439	yrfF	WP_004160702.1	intracellular growth attenuator family protein [Erwinia amylovora]	Amino acid changed mutation	3534038	1780	+	C	A	P(CCG)->T(ACG)
EAMY_3487	livM	WP_004160801.1	high-affinity branched-chain amino acid ABC transporter permease LivM [Erwinia amylovora]	Amino acid changed mutation	3583259	1093	-	C	T	V(GTG)->M(ATG)
EAMY_3508	iolD	WP_004160870.1	3D-(3,5/4)-trihydroxycyclohexane-1,2-dione acylhydrolase (decyclizing) [Erwinia amylovora]	Amino acid changed mutation	3601239	1054	-	C	T	A(GCC)->T(ACC)
EAMY_3566	gnl	WP_004161000.1	SMP-30/gluconolactonase/LRE family protein [Erwinia amylovora]	Amino acid changed mutation	3656067	784	-	C	T	D(GAC)->N(AAC)
EAMY_3666	tub	WP_004161146.1	MFS transporter [Erwinia amylovora]	Amino acid changed mutation	3758631	166	+	G	A	A(GCG)->T(ACG)
EAMY_3688	proP3	WP_004161200.1	hypothetical protein [Erwinia amylovora]	Amino acid changed mutation	3782394	44	-	T	G	K(AAA)->T(ACA)
EAMY_3703	atpG	WP_004161244.1	membrane-bound ATP synthase, F1 sector, gamma-subunit	Amino acid changed mutation	3796830	821	-	T	C	N(AAC)->S(AGC)
